# Supplementary material for: Endothelial cell-derived stem cell factor promotes lipid accumulation through c-Kit-mediated increase of lipogenic enzymes in brown adipocytes
Source: Nat Commun. 2023 May 13;14:2754. doi: 10.1038/s41467-023-38433-5 (PMC10183046; doi:10.1038/s41467-023-38433-5)
Supplement: Supplementary file 4 — Source Data [file 41467_2023_38433_MOESM4_ESM.xlsx]

## Sheet: Fig 2c-d
	TH quantification
	Sample 1	Sample 2	Sample 3	Sample 4	Sample 5	Sample 6		Average
I-BAT	1.81955	1.86581	1.24319	1.03308	1.90165	1.1848		1.50801
D-BAT	0.38831	0.318426	0.209885	0.18044	0.872894	0.85102		0.470163

## Sheet: Fig 2f
	c-Kit+ BAs (%)
	Sample1	Sample2	Sample3	Sample4		Average
I-BAT3	2.53587	0.762631	2.28814	1.93146		1.87953
D-BAT3	27.1318	34.8728	29.5964	28.5629		30.041
I-BAT5	1.62734	2.84377	3.22486	1.23525		2.23281
D-BAT5	27.1712	24.4981	14.0412	23.3		22.2526

## Sheet: Fig2g
	I-BAT3 Sample1	I-BAT3 Sample2	I-BAT3 Sample3	I-BAT3 Sample4
0-10	81.471	77.684	86.364	74.349
11-20	16.544	14.124	10.606	20.69
21-50	1.915	7.345	2.585	3.668
>51		0.831	0.089	1.22
	D-BAT3 Sample-1	D-BAT3 Sample-2	D-BAT3 Sample-3	D-BAT3 Sample-4
0-10	62.955	63.4526	40.5159	55.2956
11-20	16.7024	18.0732	34.5979	22.2906
21-50	16.2741	14.0831	19.4234	19.8276
>51	4.01092	4.01041	4.85584	2.0936
	I-BAT5 Sample1	I-BAT5 Sample2	I-BAT5 Sample3	I-BAT5 Sample4
0-10	77.5478	72.9876	76.3256	75.6635
11-20	19.932	21.1118	19.7888	19.5498
21-50	1.23749	5.44525	1.86028	2.41706
>51	1.28266	0.455392	2.02534	2.36967
	D-BAT5 Sample-1	D-BAT5 Sample-2	D-BAT5 Sample-3	D-BAT5 Sample-4
0-10	42.3062	53.5544	44.3004	45.3277
11-20	16.1152	19.085	17.6844	16.9699
21-50	28.9141	24.1622	27.6506	29.123
>51	12.5749	3.25753	10.605	8.5794

## Sheet: Fig2h,i
		c-Kit
			Sample-1	Sample-2	Sample-3	Sample-4	Sample-5	Sample-6
		SO	1.19537	0.913952	1.0549	0.777692	0.867273	0.37802
			Sample-1	Sample-2	Sample-3	Sample-4	Sample-5	Sample-6
		I-BAT3	0.890676	1.40599	1.16741	0.431389	1.75471	0.575833
		D-BAT3	2.41586	2.37228	1.48147	0.754262	2.95944	1.25329
			Sample-1	Sample-2	Sample-3	Sample-4	Sample-5	Sample-6
		I-BAT5	1.27357	1.15064	0.640612	0.754632	1.02052	1.30161
		D-BAT5	0.760538	0.782043	0.592112	0.763019	0.453176	0.43193

## Sheet: Fig2 h,j
		Sample-1	Sample-2	Sample-3	Sample-4	Sample-5	Sample-6
	SO	1.18781	0.812193	0.945309	1.05469	1.27907	0.720926
		Sample-1	Sample-2	Sample-3	Sample-4	Sample-5	Sample-6
	I-BAT3	0.877997	0.845856	1.02124	0.886991	0.719211	1.1317
	D-BAT3	0.382308	0.424883	0.443558	0.549445	0.41129	0.348409
		Sample-1	Sample-2	Sample-3	Sample-4	Sample-5	Sample-6
	I-BAT5	0.775676	0.497568	0.62726	0.784414	1.00211	1.06977
	D-BAT5	0.439226	0.565122	0.409983	0.521777	0.197834	0.300841

## Sheet: Fig2 k
		Sample-1	Sample-2	Sample-3	Sample-4	Sample-5	Sample-6
	SO	0.0258153	0.0229234	0.0301422	0.0162244	0.0146914	0.0137976
		Sample-1	Sample-2	Sample-3	Sample-4	Sample-5	Sample-6
	I-BAT3	0.0156884	0.0156141	0.0189761	0.0206707	0.0211587	0.0201375
	D-BAT3	0.0152666	0.01853	0.0161056	0.0160811	0.020674	0.0186481
		Sample-1	Sample-2	Sample-3	Sample-4	Sample-5	Sample-6
	I-BAT5	0.0154552	0.0146911	0.0186337	0.0209748	0.0222311	0.0261013
	D-BAT5	0.0515133	0.052543	0.0653182	0.0672765	0.0567826	0.0558237

## Sheet: Fig3a,b
	c-Kit overexpressed+B1:J26					c-Kit overexpressed							Null					Null
c-Kit		BAS-Sample1	BAS-Sample2	BAS-Sample3			SCF-Sample1	SCF-Sample2	SCF-Sample3			c-Kit		BAS-Sample1	BAS-Sample2	BAS-Sample3			SCF-Sample1	SCF-Sample2	SCF-Sample3
	0 min	1.06654	0.940808	1		0 min	0.848419	1.04382	0.952271				0 min	0	0	0		0 min	0	0	0
	10 min	1.2035	0.73649	0.982288		10 min	0.988852	0.784361	0.78808				10 min	0	0	0		10 min	0	0	0
	6h	0.794553	1.0767	0.971874		6h	0.424752	0.352834	0.40412				6h	0	0	0		6h	0	0	0
	12 h	1.35912	1.23473	0.926717		12 h	0.184322	0.290155	0.292274				12 h	0	0	0		12 h	0	0	0
pAKT1		BAS-Sample1	BAS-Sample2	BAS-Sample3			SCF-Sample1	SCF-Sample2	SCF-Sample3			pAKT1		BAS-Sample1	BAS-Sample2	BAS-Sample3			SCF-Sample1	SCF-Sample2	SCF-Sample3
	0 min	1.0022	0.997798	1		0 min	0.798143	0.800375	1.10662				0 min	1	0.614601	1.9313		0 min	0.584535	1.70311	1.78137
	10 min	0.841916	1.09949	1.37985		10 min	8.21388	10.672	13.0939				10 min	0.355997	1.08499	1.33561		10 min	0.801064	0.802815	1.03757
	6h	0.886876	1.02848	1.48253		6h	0.750751	1.09536	1.73377				6h	0.455546	1.09373	1.78609		6h	0.504698	1.00115	0.589553
	12 h	0.807772	0.948417	1.45889		12 h	0.703669	1.04009	1.37417				12 h	0.551403	0.681451	0.658436		12 h	2.21838	0.622398	1.04359
pAKT2		BAS-Sample1	BAS-Sample2	BAS-Sample3			SCF-Sample1	SCF-Sample2	SCF-Sample3			pAKT2		BAS-Sample1	BAS-Sample2	BAS-Sample3			SCF-Sample1	SCF-Sample2	SCF-Sample3
	0 min	1.05714	0.94286	1		0 min	0.745267	1.05717	0.540814				0 min	1	1	1		0 min	0.869201	1.40089	0.729906
	10 min	1.24918	0.734911	0.613455		10 min	6.61561	15.3441	10.3134				10 min	2.40975	0.507105	0.357032		10 min	1.18054	1.15769	0.335004
	6h	0.5816	0.722185	0.828018		6h	0.43298	1.96905	0.71719				6h	1.48348	0.357143	0.214547		6h	0.807913	0.806319	0.27865
	12 h	0.732834	0.623005	0.804201		12 h	1.56289	0.856325	0.186222				12 h	0.866794	3.04398	0.223287		12 h	0.247111	5.89377	0.271356
pERK1/2		BAS-Sample1	BAS-Sample2	BAS-Sample3			SCF-Sample1	SCF-Sample2	SCF-Sample3			pERK1/2		BAS-Sample1	BAS-Sample2	BAS-Sample3			SCF-Sample1	SCF-Sample2	SCF-Sample3
	0 min	0.555757	1.39853	1.04571		0 min	0.569687	1.34516	1.08516				0 min	1	1	1.22628		0 min	1.2817	0.5491	1.01977
	10 min	0.387499	1.06695	0.791463		10 min	4.82868	12.0219	10.9213				10 min	2.00407	1.29591	1.52155		10 min	1.71449	0.842791	1.35075
	6h	0.82336	0.730506	0.617874		6h	1.51505	0.270291	1.18896				6h	1.02701	1.27267	1.24717		6h	1.06285	0.435099	1.46553
	12 h	0.439408	0.366709	0.608813		12 h	0.899618	2.55384	0.1178				12 h	2.4591	0.654629	0.975509		12 h	1.47103	0.522744	2.168
ACL		BAS-Sample1	BAS-Sample2	BAS-Sample3			SCF-Sample1	SCF-Sample2	SCF-Sample3			ACL		BAS-Sample1	BAS-Sample2	BAS-Sample3			SCF-Sample1	SCF-Sample2	SCF-Sample3
	0 min	1.00466	1.12705	1		0 min	1.39395	0.856761	0.808444				0 min	1	1	0.649317		0 min	0.502421	1.38999	0.225825
	10 min	1.49825	0.823315	0.915981		10 min	1.25429	1.08047	0.919231				10 min	0.887372	0.903343	0.532007		10 min	0.423737	1.37288	0.171181
	6h	1.2175	1.0925	0.767026		6h	1.77815	1.23785	1.18158				6h	0.627592	1.50333	0.431184		6h	0.406963	1.35556	0.491437
	12 h	1.42879	1.02067	0.89419		12 h	2.04953	1.73429	1.5092				12 h	1.0061	2.17551	0.221668		12 h	0.534799	1.50088	0.797791
ACC		BAS-Sample1	BAS-Sample2	BAS-Sample3			SCF-Sample1	SCF-Sample2	SCF-Sample3			ACC		BAS-Sample1	BAS-Sample2	BAS-Sample3			SCF-Sample1	SCF-Sample2	SCF-Sample3
	0 min	0.988619	1.58078	0.430602		0 min	1.30225	0.813877	0.708257				0 min	1	0.998511	1.0754		0 min	1.04696	1.75458	0.920248
	10 min	0.861206	1.01814	0.477786		10 min	1.52365	0.788947	0.537069				10 min	1.6052	0.430571	0.657113		10 min	0.997851	1.5587	0.754687
	6h	1.27615	1.02362	0.492648		6h	1.83112	1.15264	0.825055				6h	1.29994	1.00734	1.30653		6h	0.956235	0.326091	0.869451
	12 h	1.16611	1.26693	0.540091		12 h	2.46012	2.25814	1.52524				12 h	1.82391	0.880288	1.31406		12 h	1.45054	0.263817	0.869451
FASN		BAS-Sample1	BAS-Sample2	BAS-Sample3			SCF-Sample1	SCF-Sample2	SCF-Sample3			FASN		BAS-Sample1	BAS-Sample2	BAS-Sample3			SCF-Sample1	SCF-Sample2	SCF-Sample3
	0 min	1.46169	1.13831	1.11453		0 min	0.902868	0.419548	1.13043				0 min	1	1	1		0 min	1.21818	1.81205	0.82513
	10 min	1.14884	0.979366	0.887582		10 min	1.29204	0.544912	0.626412				10 min	1.11889	0.960596	1.62737		10 min	1.16886	1.40713	0.322045
	6h	0.5435	0.831066	0.335088		6h	0.831119	1.25801	1.2584				6h	0.081909	1.88728	0.557426		6h	0.262204	0.989367	0.563943
	12 h	1.54104	1.49149	1.46393		12 h	1.12977	1.45199	1.25768				12 h	1.56251	2.26307	1.32514		12 h	1.21013	1.36965	0.942226
SCD1		BAS-Sample1	BAS-Sample2	BAS-Sample3			SCF-Sample1	SCF-Sample2	SCF-Sample3			SCD1		BAS-Sample1	BAS-Sample2	BAS-Sample3			SCF-Sample1	SCF-Sample2	SCF-Sample3
	0 min	1.02561	1.10925	1		0 min	1.41284	1.22785	1.47124				0 min	1	1	1		0 min	0.140275	0.425109	1.68134
	10 min	1.77153	0.983147	0.770461		10 min	0.995136	1.99135	2.60001				10 min	0.805823	0.27087	1.70309		10 min	1.42752	0.333241	1.77856
	6h	1.06405	1.19084	1.33942		6h	4.75276	4.85725	5.43184				6h	2.12971	0.348298	1.37496		6h	0.260207	0.486241	1.08092
	12 h	0.88234	0.761466	1.03179		12 h	3.31963	7.24345	6.39599				12 h	0.476713	0.635542	1.45946		12 h	0.071988	0.771298	0.884902

## Sheet: Fib3c,d
		Sample1	Sample2	Sample3
	BSA	1	1	1
	VEGF	1.26231	1.51494	0.413643
	SCF	11.1013	8.16038	7.45292
	Dynasore	6.34068	1.11481	1.23386
	SU5402	3.19209	2.39197	1.34834
	WT	3.32345	1.57069	0.810687
	iAKT1/2	2.74284	0.0442608	0.00642486
	PD184352	12.6999	6.45994	7.17632
	Ruxolitinib	10.2643	8.07779	9.81567
	Y27632	12.8993	8.5487	11.1972

## Sheet: Fig4b,c
c-Kit		Sample1	Sample2	Sample3	Sample4	Sample5	Sample6
	Con I-BAT3	1.17528	1.11304	1.04899	0.951006	0.867957	1.13204
	Con D-BAT3	1.11304	3.62981	1.36481	1.9836	3.35717	3.08785
	c-Kit KO I-BAT3	0.51268	0.369318	0.105023	0.186075	0.061741	0.024247
	c-Kit KO D-BAT3	0.401584	0.338623	0.251387	0.32334	0.384526	0.172718
ACL		Sample1	Sample2	Sample3	Sample4	Sample5	Sample6
	Con I-BAT3	0.753114	1.24689	1.10694	0.893057	0.741701	1.2583
	Con D-BAT3	0.46007	0.489969	0.498226	0.792353	1.12068	0.917516
	c-Kit KO I-BAT3	0.839663	1.16034	0.906364	1.09364	1.18506	0.814943
	c-Kit KO D-BAT3	1.00193	1.35061	0.86654	1.25447	1.32801	1.5103
ACC		Sample1	Sample2	Sample3	Sample4	Sample5	Sample6
	Con I-BAT3	0.832344	1.16766	1.08836	0.911638	0.699933	1.30007
	Con D-BAT3	0.56157	0.726071	0.268384	0.734778	0.519535	0.310068
	c-Kit KO I-BAT3	0.88812	1.11188	1.28256	0.717443	1.36749	0.632508
	c-Kit KO D-BAT3	0.691336	0.530539	0.567556	0.459198	1.05774	0.919368
FASN		Sample1	Sample2	Sample3	Sample4	Sample5	Sample6
	Con I-BAT3	1.62619	0.373811	0.760651	1.23935	1.17113	0.828869
	Con D-BAT3	0.456492	0.403754	0.37112	0.860984	0.543127	0.318396
	c-Kit KO I-BAT3	0.893945	1.10606	0.795327	1.20467	1.1533	0.846703
	c-Kit KO D-BAT3	0.943283	1.32456	0.370764	0.67485	0.827589	1.02068
SCD1		Sample1	Sample2	Sample3	Sample4	Sample5	Sample6
	Con I-BAT3	0.511857	1.48814	1.13136	0.868638	0.78131	1.21869
	Con D-BAT3	0.43844	0.85825	0.592415	0.841301	0.72162	1.24844
	c-Kit KO I-BAT3	1.15128	0.848723	1.07907	0.920931	1.82539	0.174615
	c-Kit KO D-BAT3	0.478052	0.47311	0.150636	0.002555	0.87537	0.206418

## Sheet: Fig4e
Con I-BAT5		Sample1	Sample2	Sample3	Sample4	Sample5
	0-10	79.4799	73.3773	83.8281	92.6944	85.163
	11-20	15.9412	19.1419	12.7943	6.7557	11.3315
	21-50	4.4658	6.49065	3.27533	0.471328	3.31522
	>51	0.056529	0.880088	0	0	0.190217
Con D-BAT5		Sample1	Sample2	Sample3	Sample4	Sample5
	0-10	59.948	48.2019	48.232	62.949	52.932
	11-20	18.754	18.8105	20.5092	18.5255	25.0134
	21-50	14.9004	24.5505	22.9137	15.9735	13.7388
	>51	5.16373	8.36791	8.20368	2.45747	8.31583
c-Kit KO I-BAT5		Sample1	Sample2	Sample3	Sample4	Sample5
	0-10	82.1247	73.5444	90.5874	83.9341	75.5374
	11-20	7.79221	16.2804	8.56334	13.2768	16.3255
	21-50	9.79929	9.21425	0.778485	2.1576	7.47185
	>51	0.236128	0.904466	0	0	0.614125
c-Kit KO D-BAT5		Sample1	Sample2	Sample3	Sample4	Sample5
	0-10	54.9841	58.4383	59.2959	55.6589	63.9269
	11-20	16.9875	20.2771	19.582	18.9147	19.9391
	21-50	22.2537	18.7657	19.4719	20.9302	15.2207
	>51	5.03964	2.267	1.54015	4.34108	0.837139

[truncated: 36 more sheets: Fig5c, Fig5d, Fig5f-k, Fig6b-f, Fig6g, Fig6i, Fig7b.c, Fig7d-h, Fig7i, Fig7k, Extended Data Fig2d, Extended Data Fig2e, Extended Data Fig4c, Extended Data Fig4e-g, Extended Data Fig4i-k, Extended Data Fig5c, Extended Data Fig5e-g, Extended Data Fig5h-j, Extended Data Fig7c, Extended Data Fig7f …]
